# Supplementary material for: Highly Efficient Enrichment of Heterocyclic Aromatic Amines in Meat Products Using the Magnetic Metal—Organic Framework Fe3O4@MOF-545-AMSA
Source: Molecules. 2025 Apr 10;30(8):1705. doi: 10.3390/molecules30081705 (PMC12029920; doi:10.3390/molecules30081705)
Supplement: Supplementary file 1 [file molecules-30-01705-s001.zip]

Archive with 1 entries (1 files):
- molecules-3546345-supplementary.pdf
